# Supplementary material for: Anti-high Mobility Group Box 1 Antibody Ameliorates Albuminuria in MRL/lpr Lupus-Prone Mice
Source: Mol Ther Methods Clin Dev. 2017 May 25;6:31–9. doi: 10.1016/j.omtm.2017.05.006 (PMC5472134; doi:10.1016/j.omtm.2017.05.006)
Supplement: Table S1. Multilevel Analysis with a Two-Level Data Structure [file mmc2.xlsx]

## Sheet: multilevel
Fixed effects parameter
		coefficient	95%CI		p value
group	Control	0	（control）
	αHMGB1	2.38088	-2.93593	7.6977	0.38
time point	6	0	（control）
	8	0.263227	-4.81227	5.33872	0.919
	10	-0.817873	-5.89337	4.25762	0.752
	12	0.772444	-4.30305	5.84794	0.765
		-0.423044	-5.49854	4.65245	0.87
	16	5.40141	0.325917	10.4769	0.037
interaction term	αHMGB1×8	-3.32905	-10.5069	3.84879	0.363
(group×time point)	αHMGB1×10	-2.70144	-9.87927	4.4764	0.461
	αHMGB1×12	-4.11366	-11.2915	3.06418	0.261
	αHMGB1×14	-3.79667	-10.9745	3.38116	0.3
	αHMGB1×16	-9.85776	-17.0356	-2.67993	0.007
cons.		5.08893	1.32937	8.84849	0.008
Random effects parameter
	estimate	s.e.	95%CI
between-subject variance	4.39262	3.64729	0.862881	22.3612
within-subject variance	61.8972	6.55683	50.2924	76.1797
